# Supplementary material for: How are generalist doctors made aware, on an ongoing basis, of the key new and updated clinical guidelines which are relevant to their practice? A systematic review
Source: Clin Med (Lond). 2025 Sep 29;25(6):100518. doi: 10.1016/j.clinme.2025.100518 (PMC12615289; doi:10.1016/j.clinme.2025.100518)
Supplement: Supplementary file 2 [file mmc2.xlsx]

## Sheet: Sheet1
Paper - number	Paper - title	Authors	Setting - study design	Setting - location	Setting - organization type	Setting - number of sites/participants	Setting - year	Setting - duration	Setting - participants	Setting - guidelines	Intervention - method of identifying guidelines	Intervention - method of dissemination	Intervention - longitudinal/ongoing elements	Intervention - who has responsibility	Intervention - comparator group	Trial design - sample size calculation	Trial design - participant recruitment	Trial design - randomization/blinding details	Trial design - statistical methods	Ethics - responsibility issues	Ethics - any other issues discussed	Results - data collection details	Results - outcome measures	Results - response rates	Results	Take-home summary	Notes
3674498467	The Nine-Year Sustained Cost-Containment Impact of Swiss Pilot Physicians-Pharmacists Quality Circles	Niquille et al.
3559884380	A systematic approach to implementing and evaluating clinical guidelines: The results of fifteen years of Preventive Child Health Care guidelines in the Netherlands	Fleuren et al.
3271664441	Effectiveness of educational outreach visits compared with usual guideline dissemination to improve family physician prescribing - an 18-month open cluster-randomized trial	Pinto et al.
3141618446	Health care providers' profiles and evaluations of a statewide online education program for dissemination of clinical evidence on HIV, hepatitis C virus, and sexually transmitted disease: cross-sectional study
3067187260	Dissemination and implementation of clinical practice guidelines: a longitudinal, mixed-methods evaluation of the Canadian Task Force on Preventive Health Care's knowledge translation efforts	Fahim et al.
1788322943	A mobile medical knowledge dissemination platform (HeadToToe): mixed methods study
1757118073	Lack of chart reminder effectiveness on family medicine resident JNC-VI and NCEP III guideline knowledge and attitudes	Echlin et al.
1540877728	Web-based learning strategies in combination with published guidelines to change practice of primary care professionals	Robson
1265034363	Project ECHO COVID-19: Vulnerable populations and telehealth early in the pandemic	Thies et al.
0383499962	Evaluation of experiences and perceptions of family physicians on continuing medical education and the effect on daily clinical practice	Kafadar et al.
0363982145	Lessons learned from using whiteboard videos and YouTube for deprescribing guidelines knowledge mobilization	Farrell et al.
4266502592	The logic behind a multimethod intervention to improve adherence to clinical practice guidelines in a nationwide network of primary care practices
3990847057	Navigating Change: How Outreach Facilitators Can Help Clinicians Improve Outcomes	Laferriere et al.
3583406423	Integrating Education into Primary Care Quality and Cost Improvement at an Academic Medical Center	Van Harrison et al.
3249114902	Evaluation of a sexually transmissible infections education program: Lessons for general practice learning	Reath et al.
2631114098	Adapting evidence-based clinical practice guidelines at university teahcing hospitals: A model for the Eastern Mediterranean Region	Amer et al.
2182057502	Feasibility of a mobile based Continuing Medical Education (CME) program for recent updates in the medical colleges of Himachal Pradesh, India	Kumar and Bhardwaj
1778931497	Use of Social Media for Implementing Diagnoses, Consultation, Training, and Case Reporting Among Medical Professionals to Improve Patient Care: Case Study of WeChat Groups Across Health Care Settings	Tso
0320692352	Updating clinical knowledge: An evaluation of current information alerting services
0108047895	Measuring performance to drive improvement: development of a clinical indicator set for general medicine	Brand et al.
